# Supplementary material for: Distinct Neurogenomic States in Basal Ganglia Subregions Relate Differently to Singing Behavior in Songbirds
Source: PLoS Comput Biol. 2012 Nov 8;8(11):e1002773. doi: 10.1371/journal.pcbi.1002773 (PMC3493463; doi:10.1371/journal.pcbi.1002773)
Supplement: Table S3 — Functional annotation results for modules common to VSP and area X. Same as Table S1, but for the VSP modules most preserved in area X (pink, purple, red, and turquoise). (XLS) [file pcbi.1002773.s007.xls]

## Sheet: Sheet1
Module	Category	Term	uniqueToMod	Count	PValue	FDR	avg.kME	kME*(1-pval)	geneSym
purple	SP_PIR_KEYWORDS	mitosis	TRUE	8	0.00696344	8.61924	0.86352	0.857507	BUB1,CCNK,CDCA3,MAD2L1,NCAPD3,SMC4,USP9X,ZNF830
purple	GOTERM_BP_FAT	GO:0007088~regulation of mitosis	TRUE	5	0.00405785	6.3823	0.859245	0.855758	BUB1,DRD3,IGF1,IL1B,MAD2L1
purple	GOTERM_BP_FAT	GO:0051783~regulation of nuclear division	TRUE	5	0.00405785	6.3823	0.859245	0.855758	BUB1,DRD3,IGF1,IL1B,MAD2L1
purple	SP_PIR_KEYWORDS	cell division	TRUE	9	0.0121747	14.6154	0.860143	0.849671	BUB1,CCNK,CDCA3,LLGL2,MAD2L1,NCAPD3,SMC4,USP9X,ZNF830
purple	GOTERM_BP_FAT	GO:0045449~regulation of transcription	FALSE	35	0.00916006	13.8653	0.810383	0.802959	AMH,BCOR,BMP15,CCNK,CDYL,CTNND1,DRD3,EBF3,EYA2,HOXB3,IGF1,IL1B,IRF8,IRX2,KCNH7,KLF3,LASS2,MAML2,MTA3,MYB,NACC2,NARFL,NEUROD6,NFIA,OLIG2,PARP14,PNN,POU4F2,RXRG,SIRT4,SMAD5,TAF4B,TBX3,ZSCAN12
purple	UP_SEQ_FEATURE	glycosylation site:N-linked (GlcNAc...)	FALSE	42	0.00787221	11.1417	0.802531	0.796213	AMH,APCDD1,B3GALNT2,BDNF,BMP15,CA14,CDH1,CHRNA9,CPA6,CTSK,DLK2,DLL4,DRD3,ERMAP,F3,GPHB5,GPR37L1,GPR88,HPSE,ITGAD,ITGAM,KCNH7,LASS2,LTBP1,MMP23B,MMP28,MUC5B,NID2,P2RX1,PGAP3,PIGT,PNPLA2,PPAP2B,RARRES1,RSPO3,SCN4B,SDC1,SGCZ,SMOC1,TECR,TSPAN31,WNT2B
purple	SP_PIR_KEYWORDS	glycoprotein	FALSE	45	0.00450739	5.66067	0.79467	0.791088	AMH,APCDD1,B3GALNT2,BDNF,BMP15,CA14,CD248,CDH1,CHRNA9,CPA6,CTSK,DLK2,DLL4,DRD3,ERMAP,F3,GPHB5,GPR37L1,GPR88,HPSE,ITGAD,ITGAM,KCNH7,LASS2,LTBP1,MMP23B,MMP28,MUC5B,NID2,NPR3,P2RX1,PGAP3,PIGT,PNPLA2,PPAP2B,RARRES1,RSPO3,SCN4B,SDC1,SGCZ,SHANK2,SMOC1,TECR,TSPAN31,WNT2B
pink	GOTERM_MF_FAT	GO:0008509~anion transmembrane transporter activity	TRUE	7	0.00835322	11.2462	0.791257	0.784648	GABRB1,SLC12A5,SLC13A3,SLC13A4,SLC22A7,SLC26A5,SLCO1B3
purple	SP_PIR_KEYWORDS	Secreted	FALSE	20	0.00706929	8.74481	0.789819	0.784235	AMH,BDNF,BMP15,CCL17,COLEC11,CPA6,CRISP2,GPHB5,HPSE,IGF1,IL1B,LRCH3,LTBP1,MMP28,MUC5B,NID2,RSPO3,SCGN,SMOC1,WNT2B
purple	UP_SEQ_FEATURE	topological domain:Cytoplasmic	FALSE	38	0.00426961	6.19502	0.785721	0.782366	APCDD1,B3GALNT2,CA14,CD248,CDH1,CHRNA9,CLDN11,DLK2,DLL4,DRD3,ERMAP,F3,FER1L6,GJA1,GPR37L1,GPR88,ITGAD,ITGAM,KCNH7,LASS2,LPCAT2,MFSD8,MMP23B,NPR3,P2RX1,PEX26,PGAP3,PIGT,PNPLA2,PPAP2B,PPM1L,RARRES1,SCN4B,SDC1,SGCZ,SLC30A3,SPPL3,TSPAN31
turquoise	INTERPRO	IPR003654:Paired-like homeodomain protein, OAR	TRUE	5	0.00197437	3.14934	0.779619	0.77808	ALX1,OTP,PRRX2,SHOX2,VSX2
turquoise	UP_SEQ_FEATURE	short sequence motif:OAR	TRUE	5	0.00204978	3.51615	0.779619	0.778021	ALX1,OTP,PRRX2,SHOX2,VSX2
purple	GOTERM_MF_FAT	GO:0005509~calcium ion binding	FALSE	18	0.0066994	8.67166	0.77694	0.771735	CD248,CDH1,CHRNA9,COLEC11,DLK2,DLL4,HPSE,ITGAD,ITGAM,LPCAT2,LTBP1,MMP28,NID2,RASGRP3,SCGN,SMOC1,SRI,USP32
purple	GOTERM_CC_FAT	GO:0005576~extracellular region	FALSE	24	0.00718234	8.75499	0.772934	0.767382	AMH,BDNF,BMP15,CCL17,CD248,COLEC11,CPA6,CRISP2,CTSK,F3,GPHB5,HPSE,IGF1,IL1B,LRCH3,LTBP1,MMP23B,MMP28,MUC5B,NID2,RSPO3,SCGN,SMOC1,WNT2B
turquoise	GOTERM_BP_FAT	GO:0060429~epithelium development	FALSE	19	0.00460602	7.85983	0.764045	0.760526	ALDH1A2,ALX1,COL18A1,E2F4,IFT52,IPMK,IVL,LAMA1,LOR,NOTCH2,ONECUT2,PAX2,PPL,SIX1,SPINK5,T,TSG101,ZEB2,ZIC2
purple	UP_SEQ_FEATURE	disulfide bond	FALSE	35	3.8510090637724e-05	0.0575435	0.7593	0.759271	AMH,BDNF,BMP15,CA14,CCL17,CD248,CDH1,CHRNA9,COLEC11,CPA6,CRISP2,CTSK,DLK2,DLL4,DRD3,ERMAP,F3,GJA1,GPHB5,GPR37L1,IGF1,ITGAD,ITGAM,LTBP1,MMP23B,MMP28,MUC5B,NID2,NPR3,P2RX1,PIGT,RSPO3,SCN4B,SGCZ,SMOC1
purple	SP_PIR_KEYWORDS	disulfide bond	FALSE	35	9.84223488027547e-05	0.12688	0.7593	0.759225	AMH,BDNF,BMP15,CA14,CCL17,CD248,CDH1,CHRNA9,COLEC11,CPA6,CRISP2,CTSK,DLK2,DLL4,DRD3,ERMAP,F3,GJA1,GPHB5,GPR37L1,IGF1,ITGAD,ITGAM,LTBP1,MMP23B,MMP28,MUC5B,NID2,NPR3,P2RX1,PIGT,RSPO3,SCN4B,SGCZ,SMOC1
purple	SP_PIR_KEYWORDS	signal	FALSE	36	0.00463757	5.81968	0.761266	0.757736	AMH,APCDD1,BDNF,BMP15,CA14,CCL17,CD248,CDH1,CHRNA9,COLEC11,CPA6,CRISP2,CTSK,DLK2,DLL4,ERMAP,F3,GPHB5,GPR37L1,HPSE,IGF1,ITGAD,ITGAM,LRCH3,LTBP1,MMP28,MUC5B,NID2,NPR3,PGAP3,PIGT,RSPO3,SCN4B,SDC1,SMOC1,WNT2B
purple	UP_SEQ_FEATURE	signal peptide	FALSE	36	0.0046759	6.76547	0.761266	0.757707	AMH,APCDD1,BDNF,BMP15,CA14,CCL17,CD248,CDH1,CHRNA9,COLEC11,CPA6,CRISP2,CTSK,DLK2,DLL4,ERMAP,F3,GPHB5,GPR37L1,HPSE,IGF1,ITGAD,ITGAM,LRCH3,LTBP1,MMP28,MUC5B,NID2,NPR3,PGAP3,PIGT,RSPO3,SCN4B,SDC1,SMOC1,WNT2B
purple	SP_PIR_KEYWORDS	calcium	FALSE	16	0.0054269	6.77851	0.760934	0.756805	CD248,CDH1,CHRNA9,COLEC11,DLK2,HPSE,ITGAD,ITGAM,LPCAT2,MMP28,NID2,RASGRP3,SCGN,SMOC1,SRI,USP32
purple	UP_SEQ_FEATURE	calcium-binding region:2	TRUE	6	0.00748519	10.6222	0.734634	0.729136	LPCAT2,RASGRP3,SCGN,SMOC1,SRI,USP32
turquoise	GOTERM_CC_FAT	GO:0005578~proteinaceous extracellular matrix	FALSE	24	0.0110595	14.6043	0.730916	0.722833	ADAMTS19,ADAMTS3,ANXA2,ASPN,COL18A1,COL19A1,COL2A1,COL5A1,COLQ,CPZ,CTGF,GPC1,LAMA1,LAMB1,LAMC2,LUM,MATN1,MMP21,NYX,OTOG,SMOC2,TFPI2,VCAN,WNT8B
turquoise	INTERPRO	IPR017970:Homeobox, conserved site	TRUE	18	0.00169	2.70155	0.705404	0.704212	ALX1,EMX1,GSC,GSC2,IRX1,IRX3,IRX5,LHX1,ONECUT2,OTP,PRRX2,SHOX2,SIX1,SIX6,TPRX1,TSHZ2,VSX2,ZEB2
turquoise	INTERPRO	IPR001356:Homeobox	TRUE	18	0.00169	2.70155	0.705404	0.704212	ALX1,EMX1,GSC,GSC2,IRX1,IRX3,IRX5,LHX1,ONECUT2,OTP,PRRX2,SHOX2,SIX1,SIX6,TPRX1,TSHZ2,VSX2,ZEB2
turquoise	SP_PIR_KEYWORDS	Homeobox	TRUE	18	0.00233759	3.34924	0.705404	0.703755	ALX1,EMX1,GSC,GSC2,IRX1,IRX3,IRX5,LHX1,ONECUT2,OTP,PRRX2,SHOX2,SIX1,SIX6,TPRX1,TSHZ2,VSX2,ZEB2
turquoise	GOTERM_MF_FAT	GO:0043565~sequence-specific DNA binding	FALSE	40	0.00386184	5.78104	0.705326	0.702602	ALX1,AR,CEBPB,CREB5,EMX1,FOXB1,FOXF2,FOXJ1,FOXN3,GATA3,GSC,GSC2,IRX1,IRX3,IRX5,JUND,KCNH8,LHX1,MCM2,NEUROD1,NR4A2,NR6A1,ONECUT2,OTP,PPARA,PRRX2,RARG,SHOX2,SIX1,SIX6,SOX6,SOX9,T,TCF3,TFAP2B,TPRX1,TSHZ2,VSX2,ZEB2,ZW10
turquoise	SMART	SM00389:HOX	TRUE	18	0.00423501	5.39946	0.705404	0.702417	ALX1,EMX1,GSC,GSC2,IRX1,IRX3,IRX5,LHX1,ONECUT2,OTP,PRRX2,SHOX2,SIX1,SIX6,TPRX1,TSHZ2,VSX2,ZEB2
red	GOTERM_BP_FAT	GO:0007166~cell surface receptor linked signal transduction	FALSE	42	0.000333409	0.567324	0.683507	0.683279	ACVRL1,ADAMTS18,ADCY7,AGRP,AKT1,ALK,BMP2,CALCA,CELSR1,CSNK1A1,DDR2,EDN3,EID2,F2,FGF8,FST,GAB1,GABRR2,GLI3,GNB1,GPER,GPR3,GRB10,GUCA1B,IFT172,KLF10,KREMEN1,MAPK8IP2,MAS1,MIB2,MSX1,MSX2,NLE1,NOS2,NPBWR1,NPY,RGR,RGS7,SEMA6A,SOX4,TIPARP,WNT1
red	GOTERM_BP_FAT	GO:0030168~platelet activation	TRUE	4	0.00923276	14.6369	0.686281	0.679945	CD9,F2,IL6,STXBP3
turquoise	SP_PIR_KEYWORDS	signal	FALSE	132	0.00397144	5.62785	0.678882	0.676185	ADAM8,ADAMTS19,ADAMTS3,ADCYAP1,ADCYAP1R1,APCS,APOH,ARSD,ASPN,BGLAP,BMP1,BPIL1,BTBD17,C1QL3,C1QTNF1,C1R,C7,CD302,CD34,CECR1,CECR5,CFI,CHRNA5,CLN5,CLSTN2,COL18A1,COL19A1,COL2A1,COL5A1,COLQ,CPA5,CPZ,CTGF,CUTA,DHRS11,EFNA1,ERLEC1,FAM108A1,FAT2,FCGR1A,FGFBP2,FGL1,FNDC1,GAL,GCG,GDF9,GDNF,GNRH1,GPC1,GPR133,GRM8,GZMA,HHIPL1,IFNAR1,IGDCC4,IGF2,IGSF3,ITGA4,ITGB3,ITPRIPL2,KREMEN2,LAMA1,LAMB1,LAMC2,LEAP2,LGI…
turquoise	UP_SEQ_FEATURE	signal peptide	FALSE	132	0.00403734	6.81401	0.678882	0.676141	ADAM8,ADAMTS19,ADAMTS3,ADCYAP1,ADCYAP1R1,APCS,APOH,ARSD,ASPN,BGLAP,BMP1,BPIL1,BTBD17,C1QL3,C1QTNF1,C1R,C7,CD302,CD34,CECR1,CECR5,CFI,CHRNA5,CLN5,CLSTN2,COL18A1,COL19A1,COL2A1,COL5A1,COLQ,CPA5,CPZ,CTGF,CUTA,DHRS11,EFNA1,ERLEC1,FAM108A1,FAT2,FCGR1A,FGFBP2,FGL1,FNDC1,GAL,GCG,GDF9,GDNF,GNRH1,GPC1,GPR133,GRM8,GZMA,HHIPL1,IFNAR1,IGDCC4,IGF2,IGSF3,ITGA4,ITGB3,ITPRIPL2,KREMEN2,LAMA1,LAMB1,LAMC2,LEAP2,LGI…
turquoise	SP_PIR_KEYWORDS	developmental protein	FALSE	60	7.46642259067592e-06	0.0108677	0.675118	0.675113	ADCYAP1R1,AIMP2,ALX1,ATOH8,BMP1,C1GALT1,CENPF,COL19A1,DDX4,DEAF1,DMRT1,EMX1,FEZF2,FLNB,GSC,HEMGN,HEY1,HHAT,ID2,IRX3,LECT1,LHX1,LRP6,LSM14B,MAB21L1,METRN,MLF1,NEUROD1,NME5,NOTCH2,NTRK1,OTP,PAX2,PDPN,PIWIL2,PMCH,PPP1R9B,PRRX2,RACGAP1,RNF17,SEMA6B,SEMA6C,SFRP2,SHOX2,SHROOM2,SIX1,SIX6,SLIT3,SOX6,SPRY3,T,TCTN1,TDRD1,TLL2,TSHZ2,VSX2,WNT8B,ZIC1,ZIC2,ZNF3
turquoise	UP_SEQ_FEATURE	glycosylation site:N-linked (GlcNAc...)	FALSE	162	0.00386712	6.5358	0.67004	0.667449	ABCG4,ABO,ACCN4,ADAM8,ADAMTS19,ADAMTS3,ADCY6,ADCYAP1R1,AGTR1,ALG9,APCS,APOH,ARSD,ASPN,ATP7A,B3GNT4,BMP1,BPIL1,BRS3,BTBD17,C1QTNF1,C1R,C7,CD302,CD34,CECR1,CFI,CHRNA5,CHST13,CLN5,CLSTN2,CNST,COL18A1,COL2A1,CPZ,CTGF,CXCR7,EFNA1,ERLEC1,EVC2,FAT2,FCGR1A,FGF16,FNDC1,FRRS1,GDF9,GDNF,GPC1,GPR133,GPR89A,GRM8,GZMA,HHIPL1,HMMR,HRH3,HTR2B,IFNAR1,IGDCC4,IGSF3,IKBIP,ITGA4,ITGB3,KCNH8,KCNMB1,KEL,KIAA1024,KREMEN…
turquoise	SP_PIR_KEYWORDS	glycoprotein	FALSE	171	0.00350065	4.97645	0.669702	0.667357	ABCG4,ABO,ACCN4,ADAM8,ADAMTS19,ADAMTS3,ADCY6,ADCYAP1R1,AGTR1,ALG9,APCS,APOH,ARSD,ASPN,ATP7A,B3GNT4,BMP1,BPIL1,BRS3,BTBD17,C1QTNF1,C1R,C7,CD302,CD34,CECR1,CFI,CHRNA5,CHST13,CLN5,CLSTN2,CNST,COL18A1,COL19A1,COL2A1,COL5A1,CPZ,CRYAA,CTGF,CXCR7,EFNA1,ERLEC1,EVC2,FAT2,FCGR1A,FGF16,FNDC1,FRRS1,GDF9,GDNF,GPC1,GPR133,GPR89A,GRM8,GZMA,HBA1,HBA2,HHIPL1,HMMR,HRH3,HTR2B,IFNAR1,IGDCC4,IGF2,IGSF3,IKBIP,ITGA4,IT…
turquoise	SP_PIR_KEYWORDS	cleavage on pair of basic residues	FALSE	23	0.00117123	1.6914	0.662317	0.661541	ADAMTS19,ADAMTS3,ADCYAP1,BGLAP,BMP1,CFI,CPA5,GAL,GCG,GDF9,GDNF,GNRH1,IGF2,LEAP2,LECT1,MMP21,NGF,NPW,PLG,PMCH,SPINK5,TLL2,UTS2D
turquoise	SP_PIR_KEYWORDS	differentiation	FALSE	39	3.97092944204207e-05	0.057786	0.661381	0.661355	ADCYAP1R1,AIMP2,ATOH8,BMP1,C1GALT1,CEBPB,CENPF,COL19A1,DMRT1,FEZF2,FLNB,HEMGN,HUWE1,LECT1,LHX1,METRN,MLF1,NEUROD1,NME5,NOTCH2,NTRK1,OTP,PAX2,PIWIL2,PMCH,PPP1R9B,PTPRU,RACGAP1,RNF17,SEMA6B,SEMA6C,SFRP2,SLIT3,SUV39H2,TDRD1,TLL2,ZIC1,ZIC2,ZNF3
turquoise	SP_PIR_KEYWORDS	polymorphism	FALSE	500	1.22924981696657e-05	0.0178917	0.65981	0.659802	AANAT,ABCG4,ABO,ACCN4,ACP1,ADAM8,ADAMTS19,ADAMTS3,ADCY6,ADCYAP1,ADD2,ADHFE1,AGBL5,AGPAT5,AGTR1,AGTRAP,AHNAK,AHR,AIMP2,AIPL1,AKR1B10,AKR7A2,AKT3,ALDH1A2,ALG9,ALKBH1,ALOX12B,ALS2CL,ANKRD13A,ANKRD2,ANKRD29,ANXA2,ANXA7,APCS,APH1B,APOH,AQP9,AR,ARHGEF3,ARHGEF6,ARRDC4,ARSD,ASAP3,ASL,ASPN,ATOH8,ATP7A,B3GNT4,BCAR3,BGLAP,BHLHE22,BLZF1,BMP1,BPIL1,BRD4,BRS3,BRWD1,C1R,C7,CAD,CAMTA2,CAPN10,CAV2,CCDC125,CCDC40,…
turquoise	UP_SEQ_FEATURE	sequence variant	FALSE	521	2.98155021438003e-05	0.0519996	0.658564	0.658544	AAAS,AANAT,ABCG4,ABO,ACCN4,ACP1,ACTA1,ADAM8,ADAMTS19,ADAMTS3,ADCY6,ADCYAP1,ADD2,ADHFE1,AGBL5,AGPAT5,AGTR1,AGTRAP,AHNAK,AHR,AIMP2,AIPL1,AKR1B10,AKR7A2,AKT3,ALDH1A2,ALG9,ALKBH1,ALOX12B,ALS2CL,AMT,ANKRD13A,ANKRD2,ANKRD29,ANXA2,ANXA7,APCS,APH1B,APOH,AQP9,AR,ARHGEF3,ARHGEF6,ARRDC4,ARSD,ASAP3,ASL,ATOH8,ATP7A,B3GNT4,BAX,BCAR3,BGLAP,BHLHE22,BLZF1,BMP1,BPIL1,BRD4,BRS3,BRWD1,C1R,C7,CAD,CAMTA2,CAPN10,CAV2,C…
red	UP_SEQ_FEATURE	disulfide bond	FALSE	46	0.00874263	12.8835	0.664145	0.658339	ADAM12,ADAMTS18,ADAMTS8,AGRP,ARSA,BMP2,CALCA,CELSR1,CHRNB2,CLEC18A,COL6A3,COX17,DDR2,DPP4,EDN3,F2,FGFRL1,FST,GABRR2,GPER,HS3ST3B1,HS3ST5,IGSF11,IL6,KREMEN1,LCN15,LRIT2,LRRN2,MDK,MRC1,MTCP1,NPBWR1,PAM,PCYT1A,PLA2G10,RGR,SCARF2,SCN1B,SEMA3F,SEMA6A,SPEG,SRPX,TAF1,TGFBI,TMPRSS2,TREM2
turquoise	KEGG_PATHWAY	hsa04510:Focal adhesion	TRUE	18	0.0102077	11.3884	0.661594	0.654841	AKT3,CAV2,COL2A1,COL5A1,FLNB,ITGA4,ITGB3,LAMA1,LAMB1,LAMC2,MYL10,PAK2,PIK3CD,PIK3R2,PIK3R3,ROCK2,THBS2,VAV2
turquoise	SP_PIR_KEYWORDS	Protease	TRUE	31	0.0097638	13.3092	0.659001	0.652567	ADAM8,ADAMTS19,ADAMTS3,BMP1,C1R,CAPN10,CFI,CPA5,CPZ,GZMA,HTRA2,IMMP2L,KEL,MASP1,METAP2,MIPEP,MMP21,OTUB1,PLG,PRCP,SCPEP1,SEC11A,SENP5,SPCS2,SPINK5,TLL2,USP1,USP16,USP33,USP37,YOD1
turquoise	SP_PIR_KEYWORDS	Secreted	FALSE	78	2.12554406677617e-05	0.0309354	0.651069	0.651055	ABO,ADAMTS19,ADAMTS3,ADCYAP1,ANXA2,APCS,APOH,ASPN,BGLAP,BPIL1,BTBD17,C1QL3,C1QTNF1,C7,CECR1,CFI,COL18A1,COL19A1,COL2A1,COL5A1,CPA5,CPZ,CTGF,DEAF1,DHRS11,EFNA1,FAM108A1,FGF16,FGFBP2,FGL1,FNDC1,GAL,GCG,GDF9,GDNF,GNRH1,GPC1,GZMA,HHIPL1,IGF2,LAMA1,LAMB1,LAMC2,LEAP2,LECT1,LGI2,LUM,LUZP2,MASP1,METRN,MMP21,NGF,NPW,NYX,OTOG,PDGFRL,PLG,PMCH,PRB2,RNASET2,SAMD1,SCPEP1,SFRP2,SLIT3,SMOC2,SPINK5,SPP2,SRCRB4D,S…
turquoise	GOTERM_BP_FAT	GO:0051180~vitamin transport	TRUE	5	0.0057239	9.67749	0.653555	0.649815	CPT2,PDPN,SLC19A1,SLC22A5,SLC5A6
turquoise	GOTERM_BP_FAT	GO:0051181~cofactor transport	TRUE	5	0.0057239	9.67749	0.653555	0.649815	CPT2,PDPN,SLC19A1,SLC22A5,SLC5A6
turquoise	KEGG_PATHWAY	hsa04150:mTOR signaling pathway	TRUE	8	0.0107753	11.9854	0.65604	0.648971	AKT3,CAB39L,EIF4B,IGF2,PIK3CD,PIK3R2,PIK3R3,RPS6KA1
red	SP_PIR_KEYWORDS	disulfide bond	FALSE	49	0.00484139	6.46834	0.648667	0.645526	ADAM12,ADAMTS18,ADAMTS8,AGRP,ARSA,BMP2,CALCA,CD9,CELSR1,CHRNB2,CLEC18A,COL13A1,COL6A3,COX17,DDR2,DPP4,EDN3,F2,FGFRL1,FST,GABRR2,GPER,HS3ST3B1,HS3ST5,IGSF11,IL6,KREMEN1,LCN15,LRIT2,LRRN2,MDK,MRC1,MTCP1,NPBWR1,PAM,PCYT1A,PLA2G10,RGR,SCARF2,SCN1B,SEMA3F,SEMA6A,SPEG,SRPX,TAF1,TGFBI,TMPRSS2,TREM2,XYLT1
red	GOTERM_BP_FAT	GO:0007167~enzyme linked receptor protein signaling pathway	FALSE	16	0.00459284	7.5536	0.64586	0.642894	ACVRL1,AKT1,ALK,BMP2,DDR2,EID2,FGF8,FST,GAB1,GRB10,GUCA1B,KLF10,MAPK8IP2,MSX1,MSX2,TIPARP
red	GOTERM_BP_FAT	GO:0031667~response to nutrient levels	TRUE	10	0.00697684	11.2594	0.646868	0.642355	AACS,AKT1,ARSA,ATG12,ATG16L1,BMP2,CCNE1,LCT,NPY,PPARGC1A
turquoise	GOTERM_BP_FAT	GO:0051216~cartilage development	TRUE	10	0.00814087	13.4925	0.647083	0.641816	ALX1,ATP7A,BMP1,COL2A1,CTGF,LECT1,PRRX2,RUNX2,SOX6,SOX9
turquoise	GOTERM_CC_FAT	GO:0005576~extracellular region	FALSE	84	0.00161318	2.26585	0.642279	0.641242	ABO,ADAMTS19,ADAMTS3,ADCYAP1,ANXA2,APCS,APOH,ASPN,BGLAP,BMP1,BPIL1,BTBD17,C1QL3,C1QTNF1,C1R,C7,CECR1,CFI,CNP,COL18A1,COL19A1,COL2A1,COL5A1,COLQ,CPA5,CPZ,CTGF,DEAF1,DHRS11,FAM108A1,FGF16,FGFBP2,FGL1,FNDC1,GAL,GCG,GDF9,GDNF,GNRH1,GPC1,GZMA,HHIPL1,IGF2,LAMA1,LAMB1,LAMC2,LEAP2,LECT1,LGI2,LUM,LUZP2,MASP1,MATN1,METRN,MMP21,NGF,NPW,NYX,OTOG,PDGFRL,PI16,PLG,PMCH,PRB2,RNASET2,SAMD1,SCPEP1,SFRP2,SLIT3,SMOC…
turquoise	GOTERM_BP_FAT	GO:0016485~protein processing	TRUE	15	0.000292963	0.518189	0.631077	0.630893	ADAMTS3,APH1B,APOH,C1R,C7,CFI,IMMP2L,MASP1,METAP2,MIPEP,NGF,PARP1,PSENEN,SEC11A,SPCS2
turquoise	GOTERM_BP_FAT	GO:0051604~protein maturation	TRUE	15	0.00124178	2.1791	0.631077	0.630294	ADAMTS3,APH1B,APOH,C1R,C7,CFI,IMMP2L,MASP1,METAP2,MIPEP,NGF,PARP1,PSENEN,SEC11A,SPCS2
turquoise	SP_PIR_KEYWORDS	innate immunity	TRUE	9	0.00403873	5.7206	0.62434	0.621819	C1R,C7,CFI,FCGR1A,MASP1,POLR3C,POLR3H,SARM1,TBKBP1
red	GOTERM_MF_FAT	GO:0016779~nucleotidyltransferase activity	TRUE	9	0.00899874	12.1731	0.625065	0.61944	FLAD1,GALT,KIAA2022,PAPD4,PCYT1A,POLE,POLRMT,RPAP1,ZNRD1
turquoise	KEGG_PATHWAY	hsa04210:Apoptosis	TRUE	11	0.00232438	2.70501	0.611163	0.609743	AKT3,BAX,CFLAR,CYCS,MAP3K14,NGF,NTRK1,PIK3CD,PIK3R2,PIK3R3,PRKAR2B
turquoise	SP_PIR_KEYWORDS	erythrocyte	TRUE	5	0.00540284	7.58288	0.593035	0.589831	HBA1,HBA2,HBE1,HBZ,KEL,SPTB
red	GOTERM_BP_FAT	GO:0021545~cranial nerve development	TRUE	4	0.00742883	11.946	0.584335	0.579994	CHRNB2,GLI3,POU4F3,RPL24
turquoise	SP_PIR_KEYWORDS	blood	TRUE	4	0.00428025	6.05286	0.581634	0.579144	HBA1,HBA2,HBE1,HBZ,PLG
turquoise	PIR_SUPERFAMILY	PIRSF036518:globin	TRUE	4	0.00328415	4.42089	0.568193	0.566327	HBA1,HBA2,HBE1,HBZ,NGB
turquoise	INTERPRO	IPR012292:Globin	TRUE	4	0.00416523	6.53497	0.568193	0.565827	HBA1,HBA2,HBE1,HBZ,NGB
turquoise	INTERPRO	IPR000971:Globin, subset	TRUE	4	0.00416523	6.53497	0.568193	0.565827	HBA1,HBA2,HBE1,HBZ,NGB
turquoise	SP_PIR_KEYWORDS	oxygen transport	TRUE	4	0.00428025	6.05286	0.568193	0.565761	HBA1,HBA2,HBE1,HBZ,NGB
turquoise	UP_SEQ_FEATURE	metal ion-binding site:Iron (heme distal ligand)	TRUE	4	0.00428659	7.22	0.568193	0.565758	HBA1,HBA2,HBE1,HBZ,NGB
turquoise	GOTERM_MF_FAT	GO:0005344~oxygen transporter activity	TRUE	4	0.00444176	6.62166	0.568193	0.565669	HBA1,HBA2,HBE1,HBZ,NGB
turquoise	GOTERM_BP_FAT	GO:0015671~oxygen transport	TRUE	4	0.00448348	7.6585	0.568193	0.565646	HBA1,HBA2,HBE1,HBZ,NGB
turquoise	GOTERM_CC_FAT	GO:0005833~hemoglobin complex	TRUE	4	0.00449436	6.19439	0.568193	0.56564	HBA1,HBA2,HBE1,HBZ,NGB
turquoise	UP_SEQ_FEATURE	metal ion-binding site:Iron (heme proximal ligand)	TRUE	4	0.0080738	13.1873	0.568193	0.563606	HBA1,HBA2,HBE1,HBZ,NGB
red	GOTERM_BP_FAT	GO:0006631~fatty acid metabolic process	TRUE	11	0.00856374	13.6481	0.563813	0.558985	AACS,AASDH,ACAA1,ACADL,ACSL6,AKR1C2,DEGS1,ECH1,FABP4,PLA2G10,PPARGC1A
turquoise	GOTERM_BP_FAT	GO:0015669~gas transport	TRUE	5	0.00217173	3.78158	0.554957	0.553752	HBA1,HBA2,HBE1,HBZ,NGB,RPS19
red	GOTERM_BP_FAT	GO:0008283~cell proliferation	TRUE	20	0.000794227	1.34646	0.546953	0.546519	ACSL6,BHLHE41,CALCA,FGF8,FST,GAB1,GNB1,HDGF,HPRT1,KLF10,LRPAP1,MAS1,MTCP1,MXD1,NOS2,NPY,POU3F3,SOX11,TGFBI,THAP1
red	GOTERM_CC_FAT	GO:0005625~soluble fraction	FALSE	15	0.00586956	7.36247	0.540566	0.537393	ACY1,AKT1,ATG12,CCDC19,DPP4,EDN3,F2,FABP4,GALT,HPRT1,IARS,NAGK,PCYT1A,PDE4A,PYGM
red	GOTERM_MF_FAT	GO:0003723~RNA binding	TRUE	28	0.00924869	12.4907	0.529989	0.525087	ADARB1,AIMP1,CPEB2,EIF4H,ERAL1,FDXACB1,IGF2BP2,ILF2,NCBP1,NIP7,PPARGC1A,RBM23,RBM33,RPL24,RPL31,RPL35A,RPS3,RPS4X,RRP9,SECISBP2,SLC4A1AP,SURF6,TRA2A,TRMT2A,UHMK1,UPF3A,YBX1,ZC3H14
red	BIOCARTA	h_p53hypoxiaPathway:Hypoxia and p53 in the Cardiovascular system	TRUE	5	0.000791711	0.868539	0.448462	0.448107	AKT1,CSNK1A1,HSPA1B,NFKBIB,TAF1
